# Supplementary material for: Dissection of Resistance Genes to Pseudomonas syringae pv. phaseolicola in UI3 Common Bean Cultivar
Source: Int J Mol Sci. 2017 Nov 23;18(12):2503. doi: 10.3390/ijms18122503 (PMC5751106; doi:10.3390/ijms18122503)
Supplement: Supplementary file 1 [file ijms-18-02503-s001.zip]

Archive with 3 entries (2 files):
- ijms-237490 - supplementary/
- ijms-237490 - supplementary/ijms-237490 final supplementary.pdf
- ijms-237490 - supplementary/Table S4.xlsx
